# Supplementary material for: Expression and Regulatory Roles of SKAP2 and Cortactin in Mouse Ovarian Tissue and Oocyte Maturation
Source: Reprod Sci. 2025 Jul 8;32(8):2763–78. doi: 10.1007/s43032-025-01925-4 (PMC12361339; doi:10.1007/s43032-025-01925-4)
Supplement: Supplementary file 2 — Supplementary file2 (XLSX 1009 KB) [file 43032_2025_1925_MOESM2_ESM.xlsx]

## Sheet: Fig.1 IHC
	Group	Area	Mean	IntDen	%Area	RawIntDen	Relative expression
	Ovarian-1	53982	0.14	7782.99	7.88	10059412	1	0.840948
		38418	0.13	4912.45	5.61	7428499	0.711929
		43786	0.14	6162.52	6.39	8254658	0.810914
	Ovarian-2	74137	0.15	11278.7	10.82	13662750	1.3731	1.50804
		64227	0.13	8629.67	9.37	8264727	1.18909
		105950	0.14	14561.3	15.46	19988113	1.96193
	Ovarian-3	94619	0.12	11118.5	13.81	18563906	1.75254	1.55076
		57789	0.15	8550.89	8.43	10751449	1.0698
		98821	0.18	17895.5	14.42	17008752	1.82995

## Sheet: Fig. 2 WB
		Area	IntDen	%Area	RawIntDen	MinThr	MaxThr					SKAP2 Grayscale value 1	SKAP2 Grayscale value 2	SKAP2 Grayscale value 3	GAPDH Grayscale value 1	GAPDH Grayscale value 2	GAPDH Grayscale value 3
SKAP2	1	135	22024	100	22024	0	255				oocyte tissue	22024	39989	56872	66440	66842	66918
	2	145	31661	100	31661	0	255				oocyte	31661	62518	47343	66840	66349	66256
	3	174	39989	100	39989	0	255
	4	264	62518	100	62518	0	255
	5	256	56872	100	56872	0	255
	6	217	47343	100	47343	0	255
GAPDH	7	280	66440	100	66440	0	255					SKAP2-1/GAPDH-1	SKAP2-2/GAPDH-2	SKAP2-3/GAPDH-3
	8	280	66840	100	66840	0	255				oocyte tissue	0.331487	0.598262	0.849876
	9	272	66842	100	66842	0	255				oocyte	0.473683	0.94226	0.714547
	10	272	66349	100	66349	0	255
	11	288	66918	100	66918	0	255
	12	280	66256	100	66256	0	255
												SKAP2 Relative grayscale value
											oocyte tissue	1	1	1
											oocyte	1.42897	1.575	0.840766

## Sheet: Fig. 3 WB
		Area	IntDen	%Area	RawIntDen	MinThr	MaxThr					Cortactin Grayscale value 1	Cortactin Grayscale value 2	Cortactin Grayscale value 3	GAPDH Grayscale value 1	GAPDH Grayscale value 2	GAPDH Grayscale value 3
Cortactin	1	150	29137	100	29137	0	255				Control	29137	28817	29617	48318	49059	49253
	2	116	17607	100	17607	0	255				cortactin shRNA 80	17607	17937	17941	48658	49764	49590
	3	116	16407	100	16407	0	255				ortactin shRNA 307	16407	16712	16707	48165	49326	49309
	4	140	21173	100	21173	0	255				cortactin shRNA 462	21173	22020	20940	48016	49957	49877
GAPDH-2	5	203	48318	100	48318	0	255
	6	203	48658	100	48658	0	255
	7	203	48165	100	48165	0	255
	8	203	48016	100	48016	0	255
Cortactin	9	150	28817	100	28817	0	255					Cortactin-1/GAPDH-1	Cortactin-2/GAPDH-2	Cortactin-3/GAPDH-3
	10	120	17937	100	17937	0	255				Control	0.603026	0.587395	0.601324
	11	120	16712	100	16712	0	255				cortactin shRNA 80	0.361852	0.360441	0.361787
	12	150	22020	100	22020	0	255				ortactin shRNA 307	0.340642	0.338807	0.338823
GAPDH-2	13	210	49059	100	49059	0	255				cortactin shRNA 462	0.440957	0.440779	0.419833
	14	210	49764	100	49764	0	255
	15	210	49326	100	49326	0	255
	16	203	49957	100	49957	0	255
Cortactin	17	155	29617	100	29617	0	255
	18	120	17941	100	17941	0	255					Cortactin Relative grayscale value
	19	120	16707	100	16707	0	255				Control	1	1	1
	20	140	20940	100	20940	0	255				cortactin shRNA 80	0.600061	0.613627	0.60165
GAPDH-2	21	210	49253	100	49253	0	255				ortactin shRNA 307	0.564887	0.576796	0.563461
	22	210	49590	100	49590	0	255				cortactin shRNA 462	0.731241	0.750397	0.698181
	23	217	49309	100	49309	0	255
	24	203	49877	100	49877	0	255
GAPDH-1	1	243	56897	100	56897	0	255					SKAP2 Grayscale value 1	SKAP2 Grayscale value 2	SKAP2 Grayscale value 3	GAPDH Grayscale value 1	GAPDH Grayscale value 2	GAPDH Grayscale value 3
	2	234	56948	100	56948	0	255				Control	50939	50556	51430	56897	57961	58035
	3	243	56058	100	56058	0	255				SKAP2 shRNA 493	21152	21496	21089	56948	57209	58780
	4	252	56779	100	56779	0	255				SKAP2 shRNA 129	27591	29197	29743	56058	57422	58323
SKAP2	5	217	50939	100	50939	0	255				SKAP2 shRNA 1029	19947	19119	19606	56779	57487	58541
	6	112	21152	100	21152	0	255
	7	140	27591	100	27591	0	255
	8	145	19947	100	19947	0	255
GAPDH-1	9	252	57961	100	57961	0	255
	10	243	57209	100	57209	0	255					SKAP2-1/GAPDH-1	SKAP2-2/GAPDH-2	SKAP2-3/GAPDH-3
	11	252	57422	100	57422	0	255				Control	0.895284	0.872242	0.886189
	12	261	57487	100	57487	0	255				SKAP2 shRNA 493	0.371427	0.375745	0.358778
SKAP2	13	217	50556	100	50556	0	255				SKAP2 shRNA 129	0.492187	0.508464	0.50997
	14	116	21496	100	21496	0	255				SKAP2 shRNA 1029	0.351309	0.33258	0.334911
	15	135	29197	100	29197	0	255
	16	135	19119	100	19119	0	255
GAPDH-1	17	252	58035	100	58035	0	255
	18	243	58780	100	58780	0	255
	19	261	58323	100	58323	0	255					SKAP2 Relative grayscale value
	20	252	58541	100	58541	0	255				Control	1	1	1
SKAP2	21	224	51430	100	51430	0	255				SKAP2 shRNA 493	0.41487	0.430781	0.404855
	22	112	21089	100	21089	0	255				SKAP2 shRNA 129	0.549755	0.582939	0.575464
	23	140	29743	100	29743	0	255				SKAP2 shRNA 1029	0.3924	0.381293	0.377922
	24	140	19606	100	19606	0	255

## Sheet: Fig. 4 WB
		Area	IntDen	%Area	RawIntDen	MinThr	MaxThr				SKAP2 Grayscale value 1	SKAP2 Grayscale value 2	SKAP2 Grayscale value 3	GAPDH Grayscale value 1	GAPDH Grayscale value 2	GAPDH Grayscale value 3
SKAP2	1	184	34497	100	34497	0	255			NC shRNA	34497	37488	50337	27129	27408	27260
	2	72	15332	100	15332	0	255			SKAP2 shRNA	15332	18208	30950	27400	27199	27579
	3	176	37488	100	37488	0	255
	4	95	18208	100	18208	0	255
	5	243	50337	100	50337	0	255
	6	147	30950	100	30950	0	255
GAPDH	7	138	27129	100	27129	0	255				SKAP2-1/GAPDH-1	SKAP2-2/GAPDH-2	SKAP2-3/GAPDH-3
	8	138	27400	100	27400	0	255			NC shRNA	1.27159	1.36778	1.84655
	9	138	27408	100	27408	0	255			SKAP2 shRNA	0.559562	0.669436	1.12223
	10	138	27199	100	27199	0	255
	11	130	27260	100	27260	0	255
	12	132	27579	100	27579	0	255
											SKAP2 Relative grayscale value
										NC shRNA	1	1	1
										SKAP2 shRNA	0.440049	0.489434	0.607744
		Area	IntDen	%Area	RawIntDen	MinThr	MaxThr				Cortactin Grayscale value 1	Cortactin Grayscale value 2	Cortactin Grayscale value 3	GAPDH Grayscale value 1	GAPDH Grayscale value 2	GAPDH Grayscale value 3
Cortactin	1	196	29996	100	29996	0	255			NC shRNA	29996	34110	39556	28121	28380	28036
	2	105	13818	100	13818	0	255			Cortactin shRNA	13818	17683	24910	28257	28653	28903
	3	175	34110	100	34110	0	255
	4	120	17683	100	17683	0	255
	5	182	39556	100	39556	0	255
	6	110	24910	100	24910	0	255
GAPDH	7	132	28121	100	28121	0	255				Cortactin-1/GAPDH-1	Cortactin-2/GAPDH-2	Cortactin-3/GAPDH-3
	8	126	28257	100	28257	0	255			NC shRNA	1.06668	1.2019	1.4109
	9	126	28380	100	28380	0	255			Cortactin shRNA	0.489012	0.617143	0.861848
	10	138	28653	100	28653	0	255
	11	138	28036	100	28036	0	255
	12	132	28903	100	28903	0	255
											Cortactin Relative grayscale value
										NC shRNA	1	1	1
										Cortactin shRNA	0.458444	0.513472	0.61085

## Sheet: Fig. 6 WB
		Area	IntDen	%Area	RawIntDen	MinThr	MaxThr				Cyclin A Grayscale value 1	Cyclin A Grayscale value 2	Cyclin A Grayscale value 3	Cyclin B Grayscale value 1	Cyclin B Grayscale value 2	Cyclin B Grayscale value 3	CDK1 Grayscale value 1	CDK1 Grayscale value 2	CDK1 Grayscale value 3	PLK1 Grayscale value 1	PLK1 Grayscale value 2	PLK1 Grayscale value 3	p-Akt Grayscale value 1	p-Akt Grayscale value 2	p-Akt Grayscale value 3	Akt Grayscale value 1	Akt Grayscale value 2	Akt Grayscale value 3	GAPDH Grayscale value 1	GAPDH Grayscale value 2	GAPDH Grayscale value 3
Cyclin A	1	288	71279	100	71279	0	255			NC shRNA	71279	74726	72899	85379	80139	73295	65942	67996	67083	46248	42117	42117	30170	31320	33196	23448	27634	27634	44864	44864	46427
	2	160	30111	100	30111	0	255			SKAP2 shRNA	30111	26418	29173	38010	36541	35214	46433	44719	49229	25707	21601	22159	16218	16710	19662	20944	26022	26079	45099	45099	46511
Cyclin B	3	378	85379	100	85379	0	255
	4	168	38010	100	38010	0	255
CDK1	5	280	65942	100	65942	0	255
	6	198	46433	100	46433	0	255
PLK1	7	216	46248	100	46248	0	255
	8	138	25707	100	25707	0	255				Cyclin A-1/GAPDH-1	Cyclin A-2/GAPDH-2	Cyclin A-3/GAPDH-3	Cyclin B-1/GAPDH-1	Cyclin B-2/GAPDH-2	Cyclin B-3/GAPDH-3	CDK1-1/GAPDH-1	CDK1-2/GAPDH-2	CDK1-3/GAPDH-3	PLK1-1/GAPDH-1	PLK1-2/GAPDH-2	PLK1-3/GAPDH-3	p-Akt-1/GAPDH-1	p-Akt-2/GAPDH-2	p-Akt-3/GAPDH-3	Akt-1/GAPDH-1	Akt-2/GAPDH-2	Akt-3/GAPDH-3	p-Akt-1/Akt-1	p-Akt-2/Akt-2	p-Akt-3/Akt-3
p-Akt	9	189	30170	100	30170	0	255			NC shRNA	1.58878	1.66561	1.57019	1.90306	1.78627	1.57871	1.46982	1.5156	1.44491	1.03085	0.938771	0.907166	0.672477	0.69811	0.715015	0.522646	0.61595	0.595214	1.28668	1.13339	1.20127
	10	100	16218	100	16218	0	255			SKAP2 shRNA	0.667664	0.585778	0.627228	0.842812	0.81024	0.757111	1.02958	0.991574	1.05844	0.570013	0.478968	0.476425	0.359609	0.370518	0.422739	0.464401	0.576997	0.560706	0.774351	0.642149	0.75394
Akt	11	125	23448	100	23448	0	255
	12	115	20944	100	20944	0	255
GAPDH	13	184	44864	100	44864	0	255
	14	184	45099	100	45099	0	255
Cyclin A	15	312	74726	100	74726	0	255
	16	133	26418	100	26418	0	255				Cyclin A Relative grayscale value			Cyclin B Relative grayscale value			CDK1 Relative grayscale value			PLK1 Relative grayscale value			p-Akt Relative grayscale value			Akt Relative grayscale value			p-Akt/Akt Relative grayscale value
Cyclin B	17	351	80139	100	80139	0	255			NC shRNA	1	1	1	1	1	1	1	1	1	1	1	1	1	1	1	1	1	1	1	1	1
	18	152	36541	100	36541	0	255			SKAP2 shRNA	0.420237	0.351689	0.399461	0.442872	0.453594	0.479574	0.70048	0.654244	0.732527	0.552955	0.510208	0.525179	0.534753	0.530745	0.591231	0.888556	0.936759	0.942024	0.601822	0.566575	0.627617
CDK1	19	300	67996	100	67996	0	255
	20	184	44719	100	44719	0	255
PLK1	21	189	42117	100	42117	0	255
	22	105	21601	100	21601	0	255
p-Akt	23	203	31320	100	31320	0	255
	24	105	16710	100	16710	0	255
Akt	25	150	27634	100	27634	0	255
	26	150	26022	100	26022	0	255
GAPDH	27	184	44864	100	44864	0	255
	28	184	45099	100	45099	0	255
Cyclin A	29	300	72899	100	72899	0	255
	30	152	29173	100	29173	0	255
Cyclin B	31	300	73295	100	73295	0	255
	32	144	35214	100	35214	0	255
CDK1	33	290	67083	100	67083	0	255
	34	207	49229	100	49229	0	255
PLK1	35	189	42117	100	42117	0	255
	36	110	22159	100	22159	0	255
p-Akt	37	216	33196	100	33196	0	255
	38	126	19662	100	19662	0	255
Akt	39	150	27634	100	27634	0	255
	40	150	26079	100	26079	0	255
GAPDH	41	192	46427	100	46427	0	255
	42	192	46511	100	46511	0	255

## Sheet: Fig. 7 qPCR
Group	NC shRNA	SKAP2 shRNA		Group	NC shRNA	SKAP2 shRNA		Group	NC shRNA	SKAP2 shRNA		Group	NC shRNA	SKAP2 shRNA		Group	NC shRNA	SKAP2 shRNA
GAPDH	17.5933	17.1666		GAPDH	17.5933	17.1666		GAPDH	17.5933	17.1666		GAPDH	17.5933	17.1666		GAPDH	17.5933	17.1666
	17.7703	17.3548			17.7703	17.3548			17.7703	17.3548			17.7703	17.3548			17.7703	17.3548
	17.7637	17.276			17.7637	17.276			17.7637	17.276			17.7637	17.276			17.7637	17.276
SKAP2	22.6054	23.7154		Cyclin A	23.5125	24.3026		Cyclin B	23.4036	24.0492		CDK1	21.7103	22.9827		PLK1	25.2969	26.7372
	22.6605	23.6812			23.4774	24.65			23.4912	24.5471			21.9866	22.9285			25.8288	26.8992
	22.9492	23.749			23.6867	24.9303			23.3592	24.3412			21.67	22.9736			25.5168	26.8016
ΔCT	5.01204	6.54878		ΔCT	5.9192	7.13595		ΔCT	5.81023	6.88258		ΔCT	4.11702	5.81608		ΔCT	7.7036	9.57055
	4.89014	6.32641			5.70704	7.29518			5.72086	7.19223			4.21624	5.57367			8.05852	9.54441
	5.18543	6.47304			5.92299	7.6543			5.59548	7.06518			3.9063	5.69764			7.75307	9.52562
ΔCT(-)	5.0292			ΔCT(-)	5.84974			ΔCT(-)	5.70886			ΔCT(-)	4.07985			ΔCT(-)	7.8384
ΔΔCT	-0.0171623	1.51957		ΔΔCT	0.0694578	1.28621		ΔΔCT	0.10137	1.17373		ΔΔCT	0.0371663	1.73623		ΔΔCT	-0.134794	1.73215
	-0.139063	1.29721			-0.142702	1.44543			0.0120058	1.48338			0.136389	1.49382			0.220119	1.70602
	0.156226	1.44384			0.0732444	1.80456			-0.113376	1.35632			-0.173555	1.61779			-0.0853252	1.68722
2-ΔΔCT	1.01197	0.348789		2-ΔΔCT	0.952996	0.410027		2-ΔΔCT	0.932147	0.443275		2-ΔΔCT	0.974567	0.300152		2-ΔΔCT	1.09794	0.301003
	1.10119	0.406914			1.10397	0.367182			0.991713	0.357651			0.909793	0.355072			0.858494	0.306505
	0.89737	0.367587			0.950498	0.286269			1.08176	0.390576			1.12783	0.325835			1.06093	0.310524

## Sheet: Fig. 10 IF
		WAVE2 green					F-actin red
	Group	Area	IOD	IOD/Area	Relative expression		Area	IOD	IOD/Area	Relative expression
	NC shRNA MI	37455936	177514446	4.74	1		37455936	194839656	5.2	1
		37455936	218132631	5.82	1.22785		37455936	175364206	4.68	0.9
		37455936	237651861	6.34	1.33755		37455936	174318706	4.65	0.894231
	SKAP2 shRNA MI	37455936	205134341	5.48	1.15612		37455936	159204681	4.25	0.817308
		37455936	208882841	5.58	1.17722		37455936	165762318	4.43	0.851923
		37455936	198575996	5.3	1.11814		37455936	165503125	4.42	0.85
	NC shRNA ATI	37455936	213580116	5.7	1		37455936	181425556	4.84	1
		37455936	267662556	7.15	1.25439		37455936	174263626	4.65	0.960744
		37455936	236257266	6.31	1.10702		37455936	213450831	5.7	1.17769
	SKAP2 shRNA ATI	37455936	183896156	4.91	0.861404		37455936	160079841	4.27	0.882231
		37455936	176812176	4.72	0.66014		37455936	161098740	4.3	0.88843
		37455936	201211676	5.37	0.85103		37455936	172997886	4.62	0.954545
	NC shRNA MII	37455936	226678956	6.05	1		37455936	168416986	4.5	1
		37455936	202251231	5.4	0.892562		37455936	185945176	4.96	1.10222
		37455936	222664236	5.94	0.981818		37455936	203839626	5.44	1.20889
	SKAP2 shRNA MII	37455936	190970621	5.1	0.842975		37455936	186281091	4.97	1.10444
		37455936	211983641	5.66	0.935537		37455936	155381721	4.15	0.922222
		37455936	197752091	5.28	0.872727		37455936	164067276	4.38	0.973333

## Sheet: Fig. 11 IF
		Cortactin green					F-actin red
	Group	Area	IOD	IOD/Area	Relative expression		Area	IOD	IOD/Area	Relative expression
	NC shRNA MI	37455936	237028131	6.33	1		37455936	223429236	5.97	1
		37455936	220786416	5.89	0.93049		37455936	213669111	5.7	0.954774
		37455936	231856986	6.19	0.977883		37455936	202730886	5.41	0.906198
	SKAP2 shRNA MI	37455936	155190981	4.14	0.654028		37455936	155709651	4.16	0.696817
		37455936	207956060	5.55	0.876777		37455936	157926867	4.22	0.706868
		37455936	206029821	5.5	0.868878		37455936	158189962	4.22	0.706868
	NC shRNA ATI	37455936	250416396	6.69	1		37455936	183863611	4.91	1
		37455936	228607521	6.1	0.911809		37455936	211685641	5.65	1.15071
		37455936	246369291	6.58	0.983558		37455936	196146961	5.24	1.06721
	SKAP2 shRNA ATI	37455936	179190816	4.78	0.714499		37455936	164329416	4.39	0.894094
		37455936	210282281	5.61	0.838565		37455936	177456561	4.74	0.965377
		37455936	207058316	5.53	0.826607		37455936	165448101	4.42	0.900204
	NC shRNA MII	37455936	259695591	6.93	1		37455936	236111661	6.3	1
		37455936	221570031	5.92	0.854257		37455936	232304511	6.2	0.984127
		37455936	226217406	6.04	0.871573		37455936	187292931	5	0.793651
	SKAP2 shRNA MII	37455936	173751411	4.64	0.669553		37455936	160222641	4.28	0.679365
		37455936	188284881	5.03	0.72583		37455936	156798756	4.19	0.665079
		37455936	204278991	5.45	0.786436		37455936	165557095	4.42	0.701587
